# Supplementary material for: OrthoInspector: comprehensive orthology analysis and visual exploration
Source: BMC Bioinformatics. 2011 Jan 10;12:11. doi: 10.1186/1471-2105-12-11 (PMC3024942; doi:10.1186/1471-2105-12-11)
Supplement: Additional file 1 — The complete list of the 59 studied organisms. Excel file containing the 59 studied organisms in OrthoInspector. They are classified according to their phylum. [file 1471-2105-12-11-S1.XLS]

## Sheet: Feuil1
classification							organism name	sources	taxonomic id		number of sequences
Level 1	Level 2	Level 3	Level 4	Level 5	Level 6	Level 7			uniprot	refseq
other eukaryota groups	alveolata	apicomplexa	coccida				C. parvum	Uniprot+Refseq	353152	353152	3803	1
other eukaryota groups	alveolata	apicomplexa	haemosporida				P. falciparum	Uniprot+Refseq	36329	36329	5234	2
other eukaryota groups	alveolata	apicomplexa	piroplasmida				T. parva	Uniprot+Refseq	5875	333668	4088	3
other eukaryota groups	alveolata	perkinsea					P. marinus	Uniprot	423536	423536	20798	4
other eukaryota groups	amoebozoa	archamoeba					E. histolytica	Uniprot+Refseq	294381	294381	7783	5
other eukaryota groups	amoebozoa	mycetozoa					D. discoideum	Uniprot+Refseq	44689	44689	13448	6
other eukaryota groups	euglenozoa	euglenozoa					L. major	Uniprot+Refseq	5664	347515	8000	7
other eukaryota groups	euglenozoa	euglenozoa					T. brucei	Uniprot+Refseq	5691	185431	8928	8
other eukaryota groups	fornicata	fornicata					G. intestinalis	Uniprot+Refseq	184922	184922	6281	9
other eukaryota groups	stramenophiles	diatoms	coscinodiscophyceae				T. pseudonana	Uniprot+Refseq	296543	296543	11561	10
fungi	microsporidia	apansporoblastina					E. cuniculi	Uniprot+Refseq	6035	248813	1903	11
fungi	microsporidia	apansporoblastina					N. ceranae	Uniprot+Refseq	578460	578460	2060	12
fungi	microsporidia	apansporoblastina					E. bieneusi	Uniprot+Refseq	481887	481887	2971	13
fungi	dikarya	ascomycota	Pezizomycotina	eurotiomycetes			E. nidulans	Uniprot+Refseq	162425	227321	9732	14
fungi	dikarya	ascomycota	Pezizomycotina	sordaryomycetes			N. crassa	Uniprot+Refseq	5141	367110	10871	15
fungi	dikarya	ascomycota	Pezizomycotina	sordaryomycetes			G. zeae	Uniprot+Refseq	5518	229533	11785	16
fungi	dikarya	ascomycota	saccharomycotina	dipodascaceae			Y. lipolytica	Uniprot+Refseq	4952	284591	6469	17
fungi	dikarya	ascomycota	saccharomycotina	mitosporic saccharomycetales			C. albicans	Uniprot+Refseq	5476	237561	8199	18
fungi	dikarya	ascomycota	saccharomycotina	saccharomycetaceae			S. cerevisiae	Uniprot+Refseq	4932	4933	6771	19
fungi	dikarya	ascomycota	taphrinomycotina				S. pombe	Uniprot+Refseq	4896	248812	5016	20
fungi	dikarya	basidiomycota	agaricomycotina				L. bicolor	Uniprot+Refseq	486041	486042	17698	21
fungi	dikarya	basidiomycota	ustilaginomycotina				U. maydis	Uniprot+Refseq	5270	237631	6623	22
choanoflagellida	chodonosigidae						M. brevicollis	Uniprot+Refseq	81824	431859	9193	23
metazoa	placozoa	placozoa					T. adhaerens	Uniprot+Refseq	10228	10228	11486	24
metazoa	eumetazoa	cnidaria	anthozoa				N. vectensis	Uniprot+Refseq	45351	45351	23795	25
metazoa	eumetazoa	cnidaria	hydrozoa				H. magnipapillata	Uniprot+Refseq	6085	6085	15731	26
metazoa	eumetazoa	bilateria	plathyhelminthes				S. japonicum	Uniprot+Refseq	6182	6182	10102	27
metazoa	eumetazoa	bilateria	echinodermata				S. purpuratus	Uniprot+Refseq	7668	7668	20216	28
metazoa	eumetazoa	bilateria	nematoda				C. elegans	Uniprot+Refseq	6239	6239	22644	29
metazoa	eumetazoa	bilateria	arthropoda	arachnida			I. scapularis	Uniprot+Refseq	6945	6945	21009	30
metazoa	eumetazoa	bilateria	arthropoda	hexapoda			P. humanus	Uniprot+Refseq	121224	121224	10746	31
metazoa	eumetazoa	bilateria	arthropoda	hexapoda			A. gambiae	Uniprot+Refseq	7165	180454	13515	32
metazoa	eumetazoa	bilateria	arthropoda	hexapoda			D. melanogaster	Uniprot+Refseq	7227	7227	22388	33
metazoa	eumetazoa	bilateria	chordata	cephalochordata			B. floridae	Uniprot+Refseq	7739	7739	28393	34
metazoa	eumetazoa	bilateria	chordata	tunica			C. intestinalis	Ensembl	7719	7719	14173	35
metazoa	eumetazoa	bilateria	chordata	vertebrata	teleostei	euteleostei	T. rubipres	Ensembl	31033	31033	18521	36
metazoa	eumetazoa	bilateria	chordata	vertebrata	teleostei	euteleostei	O. latipes	Ensembl	8090	8090	19685	37
metazoa	eumetazoa	bilateria	chordata	vertebrata	teleostei	euteleostei	G. aculeatus	Ensembl	69293	69293	20785	38
metazoa	eumetazoa	bilateria	chordata	vertebrata	teleostei	otocephalia	D. rerio	Ensembl	7955	7955	24121	39
metazoa	eumetazoa	bilateria	chordata	vertebrata	batrachia		X. tropicalis	Ensembl	8364	8364	17989	40
metazoa	eumetazoa	bilateria	chordata	vertebrata	sauropsida		G. gallus	Ensembl	9615	9615	16732	41
metazoa	eumetazoa	bilateria	chordata	vertebrata	sauropsida		A. carolinensis	Ensembl	28377	28377	17472	42
metazoa	eumetazoa	bilateria	chordata	vertebrata	mammalia	prototheria	O. anatinus	Ensembl	9258	9258	17951	43
metazoa	eumetazoa	bilateria	chordata	vertebrata	mammalia	marsupials	M. domestica	Ensembl	13616	13616	19464	44
metazoa	eumetazoa	bilateria	chordata	vertebrata	mammalia	glires	R. norvegicus	Ensembl	10116	10116	22891	45
metazoa	eumetazoa	bilateria	chordata	vertebrata	mammalia	glires	M. musculus	Ensembl	10090	10090	23036	46
metazoa	eumetazoa	bilateria	chordata	vertebrata	mammalia	cetartiodactyla	C. porcellus	Ensembl	9823	9823	18665	47
metazoa	eumetazoa	bilateria	chordata	vertebrata	mammalia	cetartiodactyla	E. caballus	Ensembl	9796	9796	20429	48
metazoa	eumetazoa	bilateria	chordata	vertebrata	mammalia	cetartiodactyla	B. taurus	Ensembl	9913	9913	20972	49
metazoa	eumetazoa	bilateria	chordata	vertebrata	mammalia	carnivora	C. lupus	Ensembl	9615	9615	19292	50
metazoa	eumetazoa	bilateria	chordata	vertebrata	mammalia	primates	M. mulatta	Ensembl	9544	9544	21893	51
metazoa	eumetazoa	bilateria	chordata	vertebrata	mammalia	primates	P. pygmaeus	Ensembl	9601	9601	20012	52
metazoa	eumetazoa	bilateria	chordata	vertebrata	mammalia	primates	H. sapiens	Ensembl	9606	9606	23266	53
viridiplantae	chlorophyta	chlamydomonadales					C. reinhardtii	Uniprot+Refseq	3055	3055	14461	54
viridiplantae	chlorophyta	mamiellales					O. tauri	Uniprot+Refseq	70448	70448	7974	55
viridiplantae	embryophyta	bryophyta	funariidae	funariales			P. patens	Uniprot+Refseq	145481	145481	35408	56
viridiplantae	embryophyta	tracheophyta	eudicotyledon	rosids	brassicales		A. thaliana	Ensembl	3702	3702	28226	57
viridiplantae	embryophyta	tracheophyta	eudicotyledon	rosids	vitales		V. vinifera	Ensembl	29760	29760	30313	58
viridiplantae	embryophyta	tracheophyta	monocotyledons	commelinids			O. sativa	Ensembl	39947	39947	57884	59
									Total		940855
