# Supplementary material for: OrthoInspector: comprehensive orthology analysis and visual exploration
Source: BMC Bioinformatics. 2011 Jan 10;12:11. doi: 10.1186/1471-2105-12-11 (PMC3024942; doi:10.1186/1471-2105-12-11)
Supplement: Additional file 4 — Test set covering 31 CMGC sub-families and 16 TKL sub-families. Excel file describing the 31 CMGC sub-families and 16 TKL sub-families used for benchmarking. Orthology predictions made by all methods for these families are in the file too. [file 1471-2105-12-11-S4.XLS]

## Sheet: KINASE benchmark
Data collected from kinbase.com
Copyright © 1999-2009 Salk Institute, Evolutionary Bioinformatics, and Sugen, Inc.
Classification Manning				Homo sapiens		Mus musculus		Drosophilia melanogaster	Caenorhabditis elegans	Saccharomyces cerevisiae	Dictyostelium discoideum
Group	Family	Sub-family	Gene name	ID_Uniprot	uniprot	refseqp	uniprot	uniprot	uniprot	uniprot	uniprot
TKL	IRAK	IRAK	irak1	IRAK1_HUMAN	P51617	NP_032389	Q62406	Q05652	Q9XU80	---	---
			irak2	IRAK2_HUMAN	O43187	NP_751893	Q8CFA1
			irak3	IRAK3_HUMAN	Q9Y616	NP_009130	Q9Y616
			irak4	IRAK4_HUMAN	Q9NWZ3	NP_084202	Q8R4K2
	LISK	LIMK	limk1	LIMK1_HUMAN	P53667	NP_034847	P53668	Q8IR79	---	---	---
			limk2	LIMK2_HUMAN	P53671	NP_034848	Q5NBZ8
	LISK	TESK	tesk1	TESK1_HUMAN	Q15569	NP_035701	O70146	Q9VE06	---	---	---
			tesk2	TESK2_HUMAN	Q96S53	NP_666263	A2AGD8
	LRRK (ROCO)		lrrk2	LRRK2_HUMAN	Q5S007	NP_080006	Q9CQG8	Q9VDJ9	Q9TZM3	---	---
			lrrk1	LRRK1_HUMAN	Q38SD2	NP_666303	Q3UHC2
	MLK	TAK1	tak1	M3K7_HUMAN	O43318	NP_033342	Q923A8	Q9V3Q6	Q9XTC6
		HH498	hh498	TNI3K_HUMAN	Q59H18	NP_796040	B2RTJ7	---	O17055	---	Q54XY6
		MLK	mlk4	M3KL4_HUMAN	Q5TCX8	NP_663583	Q8VDG6	Q95UN8	Q8T7Z0	---	---
			mlk1	M3K9_HUMAN	P80192	NP_796369	---
			mlk2	M3K10_HUMAN	Q02779	NP_002437	Q02779
			mlk3	M3K11_HUMAN	Q16584	NP_002410	Q16584
		ZAK	zak	MLTK_HUMAN	Q9NYL2	NP_075544	Q9ESL4	---	---	---	---
		LZK	lzk	M3K13_HUMAN	O43283	NP_766409	Q1HKZ5	Q9VW24	O01700	---	---
			dzk	M3K12_HUMAN	Q12852	NP_033608	Q60700
		ILK	ilk	ILK_HUMAN	Q13418	NP_034692	O55222	Q9V400	Q9TZC4	---	---
	RAF		araf	ARAF_HUMAN	P10398	NP_002871	P04627	P11346	Q07292	---	---
			braf	BRAF1_HUMAN	P15056	NP_647455	P28028
			raf1	RAF1_HUMAN	P04049	NP_002871	P04049
			ksr2	KSR2_HUMAN	Q6VAB6	NP_001030045	Q3UVC0	Q24171	Q19380
			ksr1	KSR1_HUMAN	Q8IVT5	NP_038599	Q61097
	RIPK		sgk288	ANKK1_HUMAN	Q8NFD2	NP_766510	Q8BZ25	---	---	---	---
			ripk3	RIPK3_HUMAN	Q9Y572	NP_064339	Q9QZL0
			ankrd3	RIPK4_HUMAN	P57078	NP_076152	Q9ERK0
			ripk1	RIPK1_HUMAN	Q13546	NP_033094	Q60855
			ripk2	RIPK2_HUMAN	O43353	NP_620402	P58801
	STKR	type1	tgfbr1	TGFR1_HUMAN	P36897	NP_033396	Q64729	A1Z7L8	P20792	---	---
			bmpr1a	BMR1A_HUMAN	P36894	NP_033888	Q53Z43	Q7KTP1
			bmpr1b	BMR1B_HUMAN	O00238	NP_031586	P36898
			alk4	ACV1B_HUMAN	P36896	NP_031421	Q61271	Q7JQ36	Q09488	---	---
			alk7	ACV1C_HUMAN	Q8NER5	NP_001028541	Q3V348
			alk2	ACVR1_HUMAN	Q04771	NP_001103675	P37172
			alk1	ACVL1_HUMAN	P37023	NP_033742	Q61288
	STKR	type2	tgfbr2	TGFR2_HUMAN	P37173	NP_083851	Q543C0	Q24468	P50488	---	---
			actr2	AVR2A_HUMAN	P27037	NP_031422	P27038
			actr2b	AVR2B_HUMAN	Q13705	NP_031423	P27040
			misr2	AMHR2_HUMAN	Q16671	NP_653130	Q8K592	Q9VZI9
			bmpr2	BMPR2_HUMAN	Q13873	NP_031587	O35607
	TKL-Unique		mlkl	MLKL_HUMAN	Q8NB16	---		---	---	---	---
CMGC	CDK	CRK7	ched	CD2L5_HUMAN	Q14004	NP_001074527	---	Q9VP22	P46551	Q03957	Q556Z2
			crk7	CD2L7_HUMAN	Q9NYV4	NP_001103096	Q14AX6
		CDC2	cdc2	CDC2_HUMAN	P06493	NP_904326	P11440	P23572	P34556 O61847	P00546	---
		CDK10	cdk10	CDK10_HUMAN	Q15131	NP_919428	Q3UMM4	Q24294	---	---	---
		CDK4	cdk4	CDK4_HUMAN	P11802	NP_034000	Q545C3	Q7K306	---	---	---
			cdk6	CDK6_HUMAN	Q00534	NP_034003	Q0VBK8
		CDK5	cdk5	CDK5_HUMAN	Q00535	NP_031694	P49615	P48609	O18142	P17157	P34117
		CDK7	cdk7	CDK7_HUMAN	P50613	NP_034004	Q03147	Q24216	Q9Y0G1	P06242	P54685
		CDK8	cdk8	CDK8_HUMAN	P49336	NP_705827	Q8R3L8	Q9VT57	P90866	P39073	Q95YH0
		CDK9	cdk9	CDK9_HUMAN	P50750	NP_570930	Q99J95	O17432	Q9TVL3	P23293	---
		PCTAIRE	cdk16	PCTK1_HUMAN	Q00536	NP_035179	Q04735	---	A4V4W9	---	---
			cdk17	PCTK2_HUMAN	Q00537	NP_666351	Q8K0D0
			cdk18	PCTK3_HUMAN	Q07002	NP_032821	Q04899
		PFTAIRE	cdk14	PFTK1_HUMAN	O94921	NP_035204	Q0VDL6	Q94888	Q17794	---	---
			cdk15	PFTK2_HUMAN	Q96Q40	XP_001475314	Q3V3A1
	CDKL	CDKL	cdkl1	CDKL1_HUMAN	Q00532	NP_899117	Q8CEQ0	Q9VMN3	Q9U2H1	---	---
			cdkl2	CDKL2_HUMAN	Q92772	NP_058608	Q9QUK0
			cdkl3	CDKL3_HUMAN	Q8IVW4	NP_722480	Q8BLF2
			cdkl4	CDKL4_HUMAN	Q5MAI5	NP_001028615	Q3TZA2
			cdkl5	CDKL5_HUMAN	O76039	NP_001019795	Q3UTQ8
	CLK	CLK	clk1	CLK1_HUMAN	P49759	NP_001036099	Q3UXB6	P49762	C0Z1Y4	P32350	Q54UA9
			clk2	CLK2_HUMAN	P49760	NP_031738	O35492
			clk3	CLK3_HUMAN	P49761	NP_031739	O35493
			clk4	CLK4_HUMAN	Q9HAZ1	NP_031740	Q4FJV9
	DYRK	DYRK1	dyrk1a	DYR1A_HUMAN	Q13627	NP_031916	A1L341	P49657	Q8WQL7	---	Q76NV1
			dyrk1b	DYR1B_HUMAN	Q9Y463	NP_001033046	Q9Z188
		DYRK2	dyrk2	DYRK2_HUMAN	Q92630	NP_001014412	Q5U4C9	Q9V3D5 P83102	Q9XTF3		Q54BC9
			dyrk3	DYRK3_HUMAN	O43781	NP_663483	Q922Y0
			dyrk4	DYRK4_HUMAN	Q9NR20	NP_997093	Q8BI55
	DYRK	HIPK	hipk1	HIPK1_HUMAN	Q86Z02	NP_034562	O88904	Q9W0Q1	Q19632 Q966P6 Q966P5	P14680	Q54QV3 Q54WE5 Q54BC9 Q76NV1
			hipk2	HIPK2_HUMAN	Q9H2X6	NP_034563	Q9QZR5
			hipk3	HIPK3_HUMAN	Q9H422	XP_001480030	---
			hipk4	HIPK4_HUMAN	Q8NE63	NP_001028487	Q3V016
	DYRK	PRP4	prp4	PRP4B_HUMAN	Q13523	NP_038858	Q8C5G1	Q9Y145	Q19727	---	Q54WE5
	GSK	GSK	gsk3a	GSK3A_HUMAN	P49840	NP_001026837	Q2NL51	P18431 P83101 Q7KKI9	Q9U2Q9 Q9N667 Q9XX60 Q09595 P91267 Q93372 Q93344	P50873 Q12222 P38615	P51136 Q55C57
			gsk3b	GSK3B_HUMAN	P49841	NP_062801	Q9WV60
	MAPK	ERK1	erk2	MK01_HUMAN	P28482	NP_001033752	P63085	P40417	P39745	P16892 P14681 Q00772 P41808 P36005	Q54QB1 P42525
			erk1	MK03_HUMAN	P27361	NP_036082	Q63844
		ERK3	erk4	MK04_HUMAN	P31152	NP_766220	Q6P5G0	---	---	---	---
			erk3	MK06_HUMAN	Q16659	NP_056621	Q61532
		ERK7	erk7	MK07_HUMAN	Q13164	NP_808590	Q80Y86	Q9W354	Q11179	---	Q54QB1
		Jnk	jnk1	MK08_HUMAN	P45983	NP_057909	Q544A0	P92208	Q8WQG9	---	---
			jnk2	MK09_HUMAN	P45984	NP_997575	Q8C094
			jnk3	MK10_HUMAN	P53779	NP_033184	Q80W82
		p38	p38b	MK11_HUMAN	Q15759	NP_035291	Q569F1	O61443	Q17446 Q8MXI4 O44514	P32485	---
			p38g	MK12_HUMAN	P53778	NP_038899	O08911	O62618 P83100
			p38d	MK13_HUMAN	O15264	NP_036080	Q9Z1B7
			p38a	MK14_HUMAN	Q16539	NP_036081	P47811
		nmo/NLK	nlk	NLK_HUMAN	Q9UBE8	NP_032728	Q3TV73	Q8T030	Q9U9Y8	---	---
	RCK	MAK	ick	ICK_HUMAN	Q9UPZ9	NP_064371	Q9JKV2	Q9VL64	P90932	P32581	Q55FJ6
			mak	MAK_HUMAN	P20794	NP_032573	Q04859
		MOK	mok	MOK_HUMAN	Q9UQ07	NP_036103	Q9WVS4	---	---	---	---
	SRPK	SRPK	srpk1	SRPK1_HUMAN	Q96SB4	NP_058075	O70551	Q8T3S1	Q03563	Q03656	Q86A12
			srpk2	SRPK2_HUMAN	P78362	NP_033300	O54781	Q9VXN5
			mssk1	SRPK3_HUMAN	Q9UPE1	NP_062658	Q9Z0G2	A1ZA05
	GMGC-Unique		f52b5.2	---	---	---	---	---	Q20643	---	---
	CDK	CDK-DD1		---	---	---	---	---	---	---	Q54Y06 Q54D75 Q556J6
	CDK	CDK-unclassified		---	---	---	---	---	---	P43568	---
	MAPK	MAPK-Unclassified		---	---	---	---	---	Q17642 Q19243 Q9XTI6	---	---

## Sheet: orthoinspector TKL
Results of Orthoinspector (may 2009)
Red and orange signal not considered
Group Manning	Family Manning	Kinase identifier	ID_Uniprot	Acnumber Uniprot	DICTY_WAIT	YEAST_WAIT	CELE_WAIT	DMEL_WAIT	MMUS_WAIT
TKL	IRAK	IRAK	IRAK1_HUMAN IRAK2_HUMAN IRAK3_HUMAN IRAK4_HUMAN	A : P51617 B : O43187 C : Q9Y616 D : Q9NWZ3			A,D : Q9XU80	A : Q05652	A : B1AUW6 B : Q8CFA1 C : Q8K4B2 D : Q8R4K2
TKL	LISK	LIMK	LIMK1_HUMAN LIMK2_HUMAN	A : P53667 B : P53671	A,B : Q55EC7 (gefX) Q23915 (kinX) Q54H05 (kinY) Q869X3 Q86AE1 Q54TH6 Q54VC0 Q55BA0			A,B : Q8IR79, C7LAB4 (=Q8IR79)	A : P53668 B : O54785
TKL	LISK	TESK	TESK1_HUMAN TESK2_HUMAN	A : Q15569 B : Q96S53	A,B : Q55EC7 (gefX) Q23915 (kinX) Q54H05 (kinY) Q869X3 Q86AE1 Q54TH6 Q54VC0 Q55BA0			A,B : Q9Y1A8	A : O70146 B : Q8VCT9
TKL	LRRK (ROCO)		LRRK2_HUMAN LRRK1_HUMAN	A : Q5S007 B : Q38SD2	A,B : Q8MVR1 (gbpC) Q55E58 (pats1) Q1ZXD6 (roco5)		A,B : Q9TZM3	A,B : Q9VDJ9	A : Q5S006 B : Q3UHC2
TKL	MLK	TAK1	M3K7_HUMAN	O43318			Q9XTC6 (mom-4) Q9NF64 (Y105C5A.24)	Q9V3Q6	Q923A8
TKL	MLK	HH498	TNI3K_HUMAN	Q59H18	P18160 (splA)		O17055 Q6A591		Q5GIG6
TKL	MLK	MLK	M3KL4_HUMAN M3K9_HUMAN M3K10_HUMAN M3K11_HUMAN	A : Q5TCX8 B : P80192 C : Q02779 D : Q16584	A,B,C : Q54H46 (drkA) Q54TA1 (drkC) Q54TM7 (drkD) Q55GU0 (DDB_G0267514) P18161 (splB)		B : Q8T7Z0 Q8T7Z1 (=isofrom of Q8T7Z0)	A,B,C,D : Q95UN8	A : Q8VDG6 B : Q3U1V8 C : NP_001074761 D : Q80XI6
TKL	MLK	ZAK	MLTK_HUMAN	Q9NYL2	Q54H46 (drkA) Q54TA1 (drkC) Q54TM7 (drkD) Q55GU0 (DDB_G0267514) P18161 (splB)				Q9ESL4
TKL	MLK	LZK	M3K13_HUMAN M3K12_HUMAN	A : O43283 B : Q12852	A,B : Q54H46 (drkA) Q54TA1 (drkC) Q54TM7 (drkD) Q55GU0 (DDB_G0267514) P18161 (splB)		A,B : O01700	A,B : Q9VW24	A : Q1HKZ5 B : Q60700
TKL	MLK	ILK	ILK_HUMAN	Q13418			Q9TZC4	Q9V400	O55222
TKL	RAF		ARAF_HUMAN BRAF1_HUMAN RAF1_HUMAN	A : P10398 D : P15056 E : P04049			A,D,E : Q07292	A,D,E : P11346	A : P04627 D : P28028 E : Q99N57
TKL	RAF		KSR2_HUMAN KSR1_HUMAN	B : Q6VAB6 C : Q8IVT5			B,C : Q19380 (ksr-1) Q8T4N6 (ksr-2) Q8T4N7 (=Q8T4N6)	B,C : Q24171	B : Q3UVC0 C : Q61097
TKL	RIPK		ANKK1_HUMAN RIPK3_HUMAN RIPK4_HUMAN RIPK1_HUMAN RIPK2_HUMAN	A : Q8NFD2 B : Q9Y572 C : P57078 D : Q13546 E : O43353					A : Q8BZ25 B : Q9QZL0 C : Q9ERK0 D : Q60855 E : P58801
TKL	STKR	type1	TGFR1_HUMAN BMR1A_HUMAN BMR1B_HUMAN ACV1B_HUMAN ACV1C_HUMAN ACVR1_HUMAN ACVL1_HUMAN	A : P36897 B : P36894 C : O00238 D : P36896 E : Q8NER5 F : Q04771 G : P37023			A,B,C,D,E,F,G : P20792 Q09488	A,D,E : Q7YU60 A1Z7L8 (=Q7YU60) A1Z7L9 (=Q7YU60) B,C : Q95SI0 Q9VMT1 (=Q95SI0)	A : Q64729 B : P36895 C : P36898 D : Q61271 E : Q8K348 F : P37172 G : Q61288
TKL	STKR	type2	TGFR2_HUMAN AVR2A_HUMAN AVR2B_HUMAN AMHR2_HUMAN BMPR2_HUMAN	A : P37173 B : P27037 C : Q13705 D : Q16671 E : Q13873			A,C : P50488 Q86DL9 (=P50488)	B,C : C5WLU3	A : Q62312 B : P27038 C : P27040 D : Q8K592 E : O35607
TKL	TKL-Unique		MLKL_HUMAN	Q8NB16					Q9D2Y4

## Sheet: Inparanoid TKL
Results of INPARANOID 6.1 (inparanoid6.sbc.su.se/) (may 2009)
Group Manning	Family Manning	Kinase identifier	ID_Uniprot	Acnumber Uniprot	DICTY_WAIT	YEAST_WAIT	CELE_WAIT	DMEL_WAIT	MMUS_WAIT
TKL	IRAK	IRAK	IRAK1_HUMAN IRAK2_HUMAN IRAK3_HUMAN IRAK4_HUMAN	A : P51617 B : O43187 C : Q9Y616 D : Q9NWZ3			D : WBGene00004029	A,B : Fbpp0084549	A : Q62406 (Irak1) B : NP_751893 (Irak2) C : Q8K4B2 (rak3) D : Q8R4K2 (Irak4)
TKL	LISK	LIMK	LIMK1_HUMAN LIMK2_HUMAN	A : P53667 B : P53671				A,B : Fbpp0073493	A :P53668 (Limk1) B: O54785 (Limk2)
TKL	LISK	TESK	TESK1_HUMAN TESK2_HUMAN	A : Q15569 B : Q96S53	A : DDB0229854 (gefX) B : DDB0191487 (kinX) B : DDB0229866 (DDB_G0271402)			---	A : O70146 (Tesk1) B : Q8VCT9 (Tesk2)
TKL	LRRK (ROCO)		LRRK2_HUMAN LRRK1_HUMAN	A : Q5S007 B : Q38SD2	A : DDB0214834 (roco6) B : DDB0191503 (pats1) B : DDB0191480 (roco 8)		B : WBGene00003068	B: Fbpp0083326	A : Q5S006 (Lrrk2) B : Q3UHC2 (Lrrk1)
TKL	MLK	TAK1	M3K7_HUMAN	O43318	DDB0229872 (DDB_G0283397)		WBGene00003396 WBGene00013643	FBpp0077011	Q62073 (Map3k7)
TKL	MLK	HH498	TNI3K_HUMAN	Q59H18	DDB0229848 (DDB_G0272092) DDB0235343 (spk-a1) DDB0185206 (spk-a2) DDB0229363 (arka)		WBGene00016030		---
TKL	MLK	MLK	M3KL4_HUMAN M3K9_HUMAN M3K10_HUMAN M3K11_HUMAN	A : Q5TCX8 B : P80192 C : Q02779 D : Q16584			A,B,C,D : WBGene00003374	A,B,C,D : Fbpp0099601	A : (BC021891) NP_663583 B : (Map3k9) NP_796369 C : Q66L42 (Map3k10) D : (Map3k11) NP_071295
TKL	MLK	ZAK	MLTK_HUMAN	Q9NYL2					Q9ESL4 (B230120H23Rik)
TKL	MLK	LZK	M3K13_HUMAN M3K12_HUMAN	A : O43283 B : Q12852			A,B : WBGene00001008	A,B : Fbpp0074731	B : Q60700 (Map3k12)
TKL	MLK	ILK	ILK_HUMAN	Q13418			WBGene00003931	FBpp0077962	O55222 (Ilk)
TKL	RAF		ARAF_HUMAN BRAF1_HUMAN RAF1_HUMAN	A : P10398 D : P15056 E : P04049	A,D,E : DDB0230122 (shkD) DDB0230104 (shkE) DDB0230123 (shk C) DDB0191149 (shk A) DDB0229941 (shk B)		A,D,E : WBGene00003030	A,D,E : Fbpp0110324	A : P04627 (Araf) D : (Braf) NP_647455 E : Q99N57 (Raf1)
TKL	RAF		KSR2_HUMAN KSR1_HUMAN	B : Q6VAB6 C : Q8IVT5			B,C : WBGene00002239	B,C : Fbpp0078413	B,C : Q61097 (Ksr1)
TKL	RIPK		ANKK1_HUMAN RIPK3_HUMAN RIPK4_HUMAN RIPK1_HUMAN RIPK2_HUMAN	A : Q8NFD2 B : Q9Y572 C : P57078 D : Q13546 E : O43353					A : Q8BZ25 (Ankk1) B : Q9QZL0 (Ripk3) C : (Ripk4) NP_076152 D : Q60855 (Ripk1) E : P58801 (Ripk2)
TKL	STKR	type1	TGFR1_HUMAN BMR1A_HUMAN BMR1B_HUMAN ACV1B_HUMAN ACV1C_HUMAN ACVR1_HUMAN ACVL1_HUMAN	A : P36897 B : P36894 C : O00238 D : P36896 E : Q8NER5 F : Q04771 G : P37023			A,D,E,F,G : WBGene00000897 B,C : WBGene00004860	A,D,E,G : Fbpp0087739 (A1Z7L8) B,C : Fbpp0078721 (Q7KTP1) F : Fbpp0087908 (Q7JQ36)	A : Q64729 (Tgfbr1) B : P36895 (Bmpr1a) C : P36898 (Bmpr1b) D : Q61271 (Acvr1b) E : Q8K348 (Acvr1c) F : P37172 (Acvr1) G : Q61288 (Acvrl1)
TKL	STKR	type2	TGFR2_HUMAN AVR2A_HUMAN AVR2B_HUMAN AMHR2_HUMAN BMPR2_HUMAN	A : P37173 B : P27037 C : Q13705 D : Q16671 E : Q13873			A,B,C,E : WBGene00000900	B,C : FBpp0082436 E : Fbpp0073135	A : Q62312 (Tgfbr2) B : P27038 (Acvr2a) C : P27040 (Acvr2b) D : Q8K592 (Amhr2) E : O35607 (Bmpr2)
TKL	TKL-Unique		MLKL_HUMAN	Q8NB16					Q9D2Y4 Mlkl

## Sheet: OrthoMCL TKL
Results of OrthoMCL 3 (orthomcl.org) (may 2009)
Group Manning	Family Manning	Kinase identifier	ID_Uniprot	Acnumber Uniprot	DICTY_WAIT	YEAST_WAIT	CELE_WAIT	DMEL_WAIT	MMUS_WAIT
TKL	IRAK	IRAK	IRAK1_HUMAN IRAK2_HUMAN IRAK3_HUMAN IRAK4_HUMAN	A : P51617 B : O43187 C : Q9Y616 D : Q9NWZ3			---	---	A |ENSMUSP00000033769 B ENSMUSP00000055073 C ENSMUSP00000020448 D ENSMUSP00000074471
TKL	LISK	LIMK	LIMK1_HUMAN LIMK2_HUMAN	A : P53667 B : P53671	A (7) B (7) DDB0229866 DDB0229851 DDB0229865 DDB0191487 DDB0191400 DDB0229867 DDB0219506			A B CG1848-PC	A (2) B (2) ENSMUSP00000100023 ENSMUSP00000015137
TKL	LISK	TESK	TESK1_HUMAN TESK2_HUMAN	A : Q15569 B : Q96S53	A (2) B (2) DDB0229854 DDB0229853			A B CG6027-PA	A (2) B (2) ENSMUSP00000050087 ENSMUSP00000041009
TKL	LRRK (ROCO)		LRRK2_HUMAN LRRK1_HUMAN	A : Q5S007 B : Q38SD2	A B DDB0191503		A B WBGene00003068	A B CG5483-PA	A (2) B (2) ENSMUSP00000015277 ENSMUSP00000052584
TKL	MLK	TAK1	M3K7_HUMAN	O43318			A WBGene00003396	A CG18492-PA	A ENSMUSP00000040307
TKL	MLK	HH498	TNI3K_HUMAN	Q59H18	A (3) DDB0229871 DDB0215670 DDB0229872		A WBGene00016030		A ENSMUSP00000070561
TKL	MLK	MLK	M3KL4_HUMAN M3K9_HUMAN M3K10_HUMAN M3K11_HUMAN	A : Q5TCX8 B : P80192 C : Q02779 D : Q16584	A (8) B (8) C (8) D (8) DDB0229955 DDB0229963 DDB0220138 DDB0214828 DDB0214883 DDB0191483 DDB0191218 DDB0191751		A B C D WBGene00003374	A B C D CG2272-PA	A (4) B (4) C (4) D (4) ENSMUSP00000004156 ENSMUSP00000034316 ENSMUSP00000037725 ENSMUSP00000041819
TKL	MLK	ZAK	MLTK_HUMAN	Q9NYL2					---
TKL	MLK	LZK	M3K13_HUMAN M3K12_HUMAN	A : O43283 B : Q12852	A (3) DDB0229964 DDB0229954 DDB0230060		A WBGene00001008	A CG8789-PA	A (3) ENSMUSP00000088334 ENSMUSP00000023812 ENSMUSP00000047388
TKL	MLK	ILK	ILK_HUMAN	Q13418			A WBGene00003931	A CG10504-PA	A ENSMUSP00000033182
TKL	RAF		ARAF_HUMAN BRAF1_HUMAN RAF1_HUMAN	A : P10398 D : P15056 E : P04049			A D E WBGene00003030	A D E CG2845-PA	A (3) D (3) E (3) ENSMUSP00000000451 ENSMUSP00000001155 ENSMUSP00000002487
TKL	RAF		KSR2_HUMAN KSR1_HUMAN	B : Q6VAB6 C : Q8IVT5			B C WBGene00002239	B C CG2899-PA	B C ENSMUSP00000099527
TKL	RIPK		ANKK1_HUMAN RIPK3_HUMAN RIPK4_HUMAN RIPK1_HUMAN RIPK2_HUMAN	A : Q8NFD2 B : Q9Y572 C : P57078 D : Q13546 E : O43353					A ENSMUSP00000034792 B ENSMUSP00000022830 C ENSMUSP00000019386 D ENSMUSP00000021844
TKL	STKR	type1	TGFR1_HUMAN BMR1A_HUMAN BMR1B_HUMAN ACV1B_HUMAN ACV1C_HUMAN ACVR1_HUMAN ACVL1_HUMAN	A : P36897 B : P36894 C : O00238 D : P36896 E : Q8NER5 F : Q04771 G : P37023			B C WBGene00004860 D E WBGene00000897	B C CG14026-PC D E CG8224-PB	B C ENSMUSP00000035900 ENSMUSP00000029948 D E ENSMUSP00000000544 ENSMUSP00000007757 ENSMUSP00000028178 G ENSMUSP00000000542
TKL	STKR	type2	TGFR2_HUMAN AVR2A_HUMAN AVR2B_HUMAN AMHR2_HUMAN BMPR2_HUMAN	A : P37173 B : P27037 C : Q13705 D : Q16671 E : Q13873			B C WBGene00000900	B C CG7904-PA E CG10776-PA	A ENSMUSP00000062333 B C ENSMUSP00000067305 ENSMUSP00000035093 D ENSMUSP00000023809 E ENSMUSP00000084701
TKL	TKL-Unique		MLKL_HUMAN	Q8NB16					ENSMUSP00000055521

## Sheet: OMA TKL
Results of OMA, dataset may 2010 (omabrowser.org) (september 2010)
Group Manning	Family Manning	Kinase identifier	ID_Uniprot	Acnumber Uniprot	DICTY_WAIT	YEAST_WAIT	CELE_WAIT	DMEL_WAIT	MMUS_WAIT
TKL	IRAK	IRAK	IRAK1_HUMAN IRAK2_HUMAN IRAK3_HUMAN IRAK4_HUMAN	A : P51617 B : O43187 C : Q9Y616 D : Q9NWZ3	---	---	---	D : Q05652	A : ENSMUSP00000033769 B : ENSMUSP00000055073 C : ENSMUSP00000020448 D : ENSMUSP00000074471
TKL	LISK	LIMK	LIMK1_HUMAN LIMK2_HUMAN	A : P53667 B : P53671	B : LIMKA_DICDI	---	---	---	A : ENSMUSP00000015137 B : ENSMUSP00000100023
TKL	LISK	TESK	TESK1_HUMAN TESK2_HUMAN	A : Q15569 B : Q96S53	---	A : HRR25_YEAST	A : Q9U3B5	---	A : ENSMUSP00000050087 B : ENSMUSP00000041009
TKL	LRRK (ROCO)		LRRK2_HUMAN LRRK1_HUMAN	A : Q5S007 B : Q38SD2	---	---	---	---	A : ENSMUSP00000052584 B : ENSMUSP00000086419
TKL	MLK	TAK1	M3K7_HUMAN	O43318	---	---	---	---	ENSMUSP00000040307
TKL	MLK	HH498	TNI3K_HUMAN	Q59H18	Q86AT8	---	O17055	---	ENSMUSP00000070561
TKL	MLK	MLK	M3KL4_HUMAN M3K9_HUMAN M3K10_HUMAN M3K11_HUMAN	A : Q5TCX8 B : P80192 C : Q02779 D : Q16584	---	---	---	---	A : ENSMUSP00000034316 B : ENSMUSP00000041819 C : ENSMUSP00000103978
TKL	MLK	ZAK	MLTK_HUMAN	Q9NYL2					ENSMUSP00000004156
TKL	MLK	LZK	M3K13_HUMAN M3K12_HUMAN	A : O43283 B : Q12852	---	---	---	---	A : ENSMUSP00000047388 B : ENSMUSP00000023812
TKL	MLK	ILK	ILK_HUMAN	Q13418	---	---	Q9TZC4	Q9V400	ENSMUSP00000033182
TKL	RAF		ARAF_HUMAN BRAF1_HUMAN RAF1_HUMAN	A : P10398 D : P15056 E : P04049	---	---	D : Q07292	A,D,E : P11346	A : ENSMUSP00000001155 D : ENSMUSP00000002487 E : ENSMUSP00000108571
TKL	RAF		KSR2_HUMAN KSR1_HUMAN	B : Q6VAB6 C : Q8IVT5	---	---	C : Q19380	---	C : ENSMUSP00000018478
TKL	RIPK		ANKK1_HUMAN RIPK3_HUMAN RIPK4_HUMAN RIPK1_HUMAN RIPK2_HUMAN	A : Q8NFD2 B : Q9Y572 C : P57078 D : Q13546 E : O43353	---	---	---	---	A : ENSMUSP00000034792 B : ENSMUSP00000022830 C : ENSMUSP00000019386 D : ENSMUSP00000021844 E : ENSMUSP00000038833
TKL	STKR	type1	TGFR1_HUMAN BMR1A_HUMAN BMR1B_HUMAN ACV1B_HUMAN ACV1C_HUMAN ACVR1_HUMAN ACVL1_HUMAN	A : P36897 B : P36894 C : O00238 D : P36896 E : Q8NER5 F : Q04771 G : P37023	---	---	C : Q09488	---	A : ENSMUSP00000007757 B : ENSMUSP00000035900 C : ENSMUSP00000029948 D : ENSMUSP00000000544 E : ENSMUSP00000028178 F : ENSMUSP00000108218 G : ENSMUSP00000000542
TKL	STKR	type2	TGFR2_HUMAN AVR2A_HUMAN AVR2B_HUMAN AMHR2_HUMAN BMPR2_HUMAN	A : P37173 B : P27037 C : Q13705 D : Q16671 E : Q13873	---	---	---	B,C : Q24468	A : ENSMUSP00000062333 B : ENSMUSP00000108403 C : ENSMUSP00000035093 D : ENSMUSP00000023809 E : ENSMUSP00000084701
TKL	TKL-Unique		MLKL_HUMAN	Q8NB16	---	---	---	---	ENSMUSP00000055521

## Sheet: Ensembl TKL
Results of Ensembl, release 59 (ensembl.org) (september 2010)
Group Manning	Family Manning	Kinase identifier	ID_Uniprot	Acnumber Uniprot	DICTY_WAIT	YEAST_WAIT	CELE_WAIT	DMEL_WAIT	MMUS_WAIT
TKL	IRAK	IRAK	IRAK1_HUMAN IRAK2_HUMAN IRAK3_HUMAN IRAK4_HUMAN	A : P51617 B : O43187 C : Q9Y616 D : Q9NWZ3	---	---	A,B,C : K09B11.1	A,B,C : Fbpp0084549	A : ENSMUSP00000033769 B : ENSMUSP00000055073 C : ENSMUSP00000020448 D : ENSMUSP00000074471
TKL	LISK	LIMK	LIMK1_HUMAN LIMK2_HUMAN	A : P53667 B : P53671	---	---	A,B : K09B11.5	A,B : Fbpp0073493	A : ENSMUSP00000015137 B : ENSMUSP00000099162
TKL	LISK	TESK	TESK1_HUMAN TESK2_HUMAN	A : Q15569 B : Q96S53	---	---	A : K09B11.5 B : T25B9.5	A,B : Fbpp0083130	A : ENSMUSP00000050087 B : ENSMUSP00000041009
TKL	LRRK (ROCO)		LRRK2_HUMAN LRRK1_HUMAN	A : Q5S007 B : Q38SD2	---	---	A,B :T27C10.6	A,B : Fbpp0111700	A : ENSMUSP00000052584 B : ENSMUSP00000015277
TKL	MLK	TAK1	M3K7_HUMAN	O43318	---	---	F52F12.3	FBpp0077011	ENSMUSP00000040307
TKL	MLK	HH498	TNI3K_HUMAN	Q59H18	Protists and metazoa are not compared In ensembl	---	C24A1.3a	---	ENSMUSP00000070561
TKL	MLK	MLK	M3KL4_HUMAN M3K9_HUMAN M3K10_HUMAN M3K11_HUMAN	A : Q5TCX8 B : P80192 C : Q02779 D : Q16584	---	---	---	A,B,C,D : Fbpp0099601	A : ENSMUSP00000034316 B : ENSMUSP00000041819 C : ENSMUSP00000103978 D : ENSMUSP00000088334
TKL	MLK	ZAK	MLTK_HUMAN	Q9NYL2	---	---	---	FBpp0099601	ENSMUSP00000088334
TKL	MLK	LZK	M3K13_HUMAN M3K12_HUMAN	A : O43283 B : Q12852	---	---	A,B : F33E2.2a.2	A,B : FBpp0074731	A : ENSMUSP00000047388 B : ENSMUSP00000023812
TKL	MLK	ILK	ILK_HUMAN	Q13418	---	---	C29F9.7	Fbpp0077962	ENSMUSP00000033182
TKL	RAF		ARAF_HUMAN BRAF1_HUMAN RAF1_HUMAN	A : P10398 D : P15056 E : P04049	---	---	A,D,E : Y73B6A.5a.1	A,D,E : Fbpp0110324	A : ENSMUSP00000001155 D : ENSMUSP00000002487 E : ENSMUSP00000000451
TKL	RAF		KSR2_HUMAN KSR1_HUMAN	B : Q6VAB6 C : Q8IVT5	---	---	B,C : F13B9.5.1	B,C : FBpp0078413	B : ENSMUSP00000107580 C : ENSMUSP00000018478
TKL	RIPK		ANKK1_HUMAN RIPK3_HUMAN RIPK4_HUMAN RIPK1_HUMAN RIPK2_HUMAN	A : Q8NFD2 B : Q9Y572 C : P57078 D : Q13546 E : O43353	---	---	---	---	A : ENSMUSP00000034792 B : ENSMUSP00000022830 C : ENSMUSP00000019386 D : ENSMUSP00000021844 E : ENSMUSP00000038833
TKL	STKR	type1	TGFR1_HUMAN BMR1A_HUMAN BMR1B_HUMAN ACV1B_HUMAN ACV1C_HUMAN ACVR1_HUMAN ACVL1_HUMAN	A : P36897 B : P36894 C : O00238 D : P36896 E : Q8NER5 F : Q04771 G : P37023	---	---	---	A,D,E : Fbpp0087739 B,C : Fbpp0078721 (tkv gene) F,G : Fbpp0087908 (sax gene)	A : ENSMUSP00000007757 B : ENSMUSP00000035900 C : ENSMUSP00000029948 D : ENSMUSP00000000544 E : ENSMUSP00000028178 F : ENSMUSP00000108218 G : ENSMUSP00000000542
TKL	STKR	type2	TGFR2_HUMAN AVR2A_HUMAN AVR2B_HUMAN AMHR2_HUMAN BMPR2_HUMAN	A : P37173 B : P27037 C : Q13705 D : Q16671 E : Q13873	---	---	A,B,C,D,E : C05D2.1a.1 (daf-4) B,C,D,E : C32D5.2 (sma-6) B,C,D,E : F29C4.1 ( daf-1)	B,C : Fbpp0082436 D,E : Fbpp0073135	A : ENSMUSP00000062333 B : ENSMUSP00000108403 C : ENSMUSP00000035093 D : ENSMUSP00000023809 E : ENSMUSP00000084701
TKL	TKL-Unique		MLKL_HUMAN	Q8NB16	---	---	---	---	ENSMUSP00000055521

## Sheet: EggNOG TKL
Results of EggNOG (eggnog.embl.de) (september 2010)
Group Manning	Family Manning	Kinase identifier	ID_Uniprot	Acnumber Uniprot	DICTY_WAIT	YEAST_WAIT	CELE_WAIT	DMEL_WAIT	MMUS_WAIT
TKL	IRAK	IRAK	IRAK1_HUMAN IRAK2_HUMAN IRAK3_HUMAN IRAK4_HUMAN	A : P51617 B : O43187 C : Q9Y616 D : Q9NWZ3			K09B11.1	CG5974-PA	ENSMUSP00000020448 (irak3) ENSMUSP00000025094 (Pkdcc) ENSMUSP00000033769 (irak1) ENSMUSP00000055073 (irak2) ENSMUSP00000074471 (irak4)
TKL	LISK	LIMK	LIMK1_HUMAN LIMK2_HUMAN	A : P53667 B : P53671				CG1848-PC	ENSMUSP00000015137 ENSMUSP00000100023
TKL	LISK	TESK	TESK1_HUMAN TESK2_HUMAN	A : Q15569 B : Q96S53	DDB_0191487 DDB_0229851 DDB_0229853 DDB_0229865			CG6027-PA	ENSMUSP00000041009 ENSMUSP00000050087
TKL	LRRK (ROCO)		LRRK2_HUMAN LRRK1_HUMAN	A : Q5S007 B : Q38SD2			A,B : Q9TZM3	A,B : Q9VDJ9	A,B : Q3TAH2 Q5S006
TKL	MLK	TAK1	M3K7_HUMAN	O43318			F52F12.3 Y105C5A.24	CG18492-PA CG31421-PA CG4803-PA	ENSMUSP00000040307
TKL	MLK	HH498	TNI3K_HUMAN	Q59H18	---		C24A1.3a		ENSMUSP00000070561
TKL	MLK	MLK	M3KL4_HUMAN M3K9_HUMAN M3K10_HUMAN M3K11_HUMAN	A : Q5TCX8 B : P80192 C : Q02779 D : Q16584			A,C,D : K11D12.10a Y53F4B.1	A,C,D : CG2272-PA	A,C,D : ENSMUSP00000004156 (m3k11) ENSMUSP00000034316 (m3l4) ENSMUSP00000037725 (m3k10) ENSMUSP00000041819 (m3k9)
TKL	MLK	ZAK	MLTK_HUMAN	Q9NYL2			R13F6.6a		ENSMUSP00000088334
TKL	MLK	LZK	M3K13_HUMAN M3K12_HUMAN	A : O43283 B : Q12852	DDB_0231196		F33E2.2a	CG8789-PC	ENSMUSP00000023812 ENSMUSP00000047388
TKL	MLK	ILK	ILK_HUMAN	Q13418			C29F9.7.2	CG10504-PA	ENSMUSP00000033182
TKL	RAF		ARAF_HUMAN BRAF1_HUMAN RAF1_HUMAN	A : P10398 D : P15056 E : P04049			F13B9.5.2 (ksr1) F58D5.4a (ksr2a) Y73B6A.5a.2	CG2845-PA CG2899-PA (ksr)	ENSMUSP00000000451 (raf1) ENSMUSP00000001155 (araf) ENSMUSP00000002487 (braf) ENSMUSP00000018478 (ksr1)
TKL	RAF		KSR2_HUMAN KSR1_HUMAN	B : Q6VAB6 C : Q8IVT5			C : Q19380	C : Q24170	C : Q3UV75 B : Q3UVC0
TKL	RIPK		ANKK1_HUMAN RIPK3_HUMAN RIPK4_HUMAN RIPK1_HUMAN RIPK2_HUMAN	A : Q8NFD2 B : Q9Y572 C : P57078 D : Q13546 E : O43353					A : ENSMUSP00000034792 B : ENSMUSP00000022830 C : ENSMUSP00000019386 D : ENSMUSP00000021844 E : ENSMUSP00000038833
TKL	STKR	type1	TGFR1_HUMAN BMR1A_HUMAN BMR1B_HUMAN ACV1B_HUMAN ACV1C_HUMAN ACVR1_HUMAN ACVL1_HUMAN	A : P36897 B : P36894 C : O00238 D : P36896 E : Q8NER5 F : Q04771 G : P37023			C32D5.2 F29C4.1a	CG14026-PC CG1891-PA CG8224-PB	ENSMUSP00000000542 (acvrl1) ENSMUSP00000000544 (acrv1b) ENSMUSP00000007757 (tgfbr1) ENSMUSP00000028178 (acvr1c) ENSMUSP00000029948 (bmpr1b) ENSMUSP00000035900 (bmpr1a) ENSMUSP00000056784 (acvr1)
TKL	STKR	type2	TGFR2_HUMAN AVR2A_HUMAN AVR2B_HUMAN AMHR2_HUMAN BMPR2_HUMAN	A : P37173 B : P27037 C : Q13705 D : Q16671 E : Q13873			C05D2.1a	CG10776-PA CG7904-PA	ENSMUSP00000023809 ENSMUSP00000035093 ENSMUSP00000062333 ENSMUSP00000067305 ENSMUSP00000084701
TKL	TKL-Unique		MLKL_HUMAN	Q8NB16					ENSMUSP00000055521

## Sheet: orthoinspector CMGC
Results of Orthoinspector (september 2010)
Red and orange signal not considered
Group Manning	Family Manning	Kinase identifier	ID_Uniprot human	Acnumber Uniprot human	DICTY	SCER	CELE	DMEL	MMUS
CMGC	CDK	CRK7	CD2L5_HUMAN CD2L7_HUMAN	A : Q14004 B : Q9NYV4	A,B : Q556Z2	A,B : Q03957	A,B : P46551	A,B : Q9VP22	A : Q69ZA1 B : Q14AX6
CMGC	CDK	CDC2	CDC2_HUMAN	P06493		P00546	P34556	P23572	P11440
CMGC	CDK	CDK10	CDK10_HUMAN	Q15131				C6SUX7 (cdc2 isoform) Q24294 (cdc2 isoform) Q8IGS3 (cdc2 isoform)	Q3UMM4
CMGC	CDK	CDK4	CDK4_HUMAN CDK6_HUMAN	A : P11802 B : Q00534				A,B : Q94877	A : P30285 B : Q64261
CMGC	CDK	CDK5	CDK5_HUMAN	Q00535	---	---	O18142	P48609	P49615
CMGC	CDK	CDK7	CDK7_HUMAN	P50613	P54685	P06242	Q9Y0G1	Q24216	Q03147
CMGC	CDK	CDK8	CDK8_HUMAN	P49336	Q95YH0	P39073	P90866	Q9VT57	Q8R3L8
CMGC	CDK	CDK9	CDK9_HUMAN	P50750		Q03957 (ctk1)	Q9TVL3	O17432	Q99J95
CMGC	CDK	PCTAIRE	PCTK1_HUMAN PCTK2_HUMAN PCTK3_HUMAN	A : Q00536 B : Q00537 C : Q07002			A,B,C : Q17794 Q95QX1 (=Q17794)		A : Q04735 B : Q8K0D0 C : Q04899
CMGC	CDK	PFTAIRE	PFTK1_HUMAN PFTK2_HUMAN	D : O94921 E : Q96Q40			---	D,E : Q9XTK9 Q7KM03 (=Q9XTK9) Q7KM05 (=Q9XTK9)	D : O35495 E : Q3V3A1
CMGC	CDKL	CDKL	CDKL1_HUMAN CDKL2_HUMAN CDKL3_HUMAN CDKL4_HUMAN CDKL5_HUMAN	A : Q00532 B : Q92772 C : Q8IVW4 D : Q5MAI5 E : O76039			A, D : Q9U2H1	A,D : Q9VMN3	A : Q8CEQ0 B : Q9QUK0 C : B1AU43 D : Q3TZA2 E : Q3UTQ8
CMGC	CLK	CLK	CLK1_HUMAN CLK2_HUMAN CLK3_HUMAN CLK4_HUMAN	A : P49759 B : P49760 C : P49761 D : Q9HAZ1	A,B,C,D : Q54UA9	A,B,C,D : P32350	A,B,C,D : Q17917 Q8MLY2 (=Q17917)	B,C : P49762 (doa) (A4V3J9,A8JRF7,A8WHH0,Q0KI03,Q29R32,Q86B72,Q8IML9=other transcripts of doa)	A : P22518 B: Q3UFP4 C : P49761 D : O35493
CMGC	DYRK	DYRK1	DYR1A_HUMAN DYR1B_HUMAN	A : Q13627 B : Q9Y463	A,B : Q76NV1		A,B : Q8WQL7	A,B : P49657 Q9VX06 (=P49657)	A : Q61214 B : Q9Z188
CMGC	DYRK	DYRK2	DYRK2_HUMAN DYRK3_HUMAN DYRK4_HUMAN	A : Q92630 B : O43781 C : Q9NR20	A,B,C : Q54BC9		A,B : Q20604 Q27GP3 (=Q20604) Q9XTF3 (=Q20604)	A,B : P83102 C : Q9V3D5	A : Q5U4C9 B : Q922Y0 C : Q8BI55
CMGC	DYRK	HIPK	HIPK1_HUMAN HIPK2_HUMAN HIPK3_HUMAN HIPK4_HUMAN	A : Q86Z02 B : Q9H2X6 C : Q9H422 D : Q8NE63	A,B,C,D : Q54QV3 (yakA)	A,B,C,D : P14680 (yak1)	A,B,C : Q19632 Q8MQ70 (isoformof of Q19632)	A,B,C : Q9W0Q1	A : O88904 B : Q9QZR5 C : A2AQH3 D : Q8NE63
CMGC	DYRK	PRP4	PRP4B_HUMAN	Q13523	Q54WE5		Q19727	Q9Y145	Q61136
CMGC	GSK	GSK	GSK3A_HUMAN GSK3B_HUMAN	A : P49840 B : P49841	A,B : P51136	A,B : P38615 (mds1) P50873 (mrk1)	A,B : Q9U2Q9	A,B : P18431 (sgg) (A4V3W1,A8JUV9,B6IDN4,C0PUX5,Q0KHW6 = other transcripts of sgg)	A : Q2NL51 B : Q3TB31
CMGC	MAPK	ERK1	MK01_HUMAN MK03_HUMAN	A : P28482 B : P27361	A,B : P42525 (erk1)	A,B : P16892 (fus3) P14681 (kss1) B : P36005 Q00772 (slt2)	A,B : P39745	A,B : P40417	A : P63085 B : Q63844
CMGC	MAPK	ERK3	MK04_HUMAN MK06_HUMAN	C : P31152 D : Q16659					A : Q6P5G0 B : Q61532
CMGC	MAPK	ERK7	MK07_HUMAN	E : Q13164	---	P36005 (kkq1) Q00772 (slt2)	---	---	Q9WVS8
CMGC	MAPK	Jnk	MK08_HUMAN MK09_HUMAN MK10_HUMAN	A : P45983 B : P45984 C : P53779			A,B,C : Q8WQG9	A,B,C : P92208	A : Q7TSJ7 B : Q3V398 C : Q61831
CMGC	MAPK	p38	MK11_HUMAN MK12_HUMAN MK13_HUMAN MK14_HUMAN	A : Q15759 B : P53778 C : O15264 D : Q16539		A,B,C,D : P32485	A,B,D : Q17446	A,D : O62618 (mpk2) O61443 (p38b)	A : Q9WUI1 B : O08911 C : Q9Z1B7 D : B2KF34
CMGC	MAPK	nmo/NLK	NLK_HUMAN	Q9UBE8			Q9U9Y8	Q23993 (Q23994 Q8IQ91 Q8T030 = isoform)	O54949
CMGC	RCK	MAK	ICK_HUMAN MAK_HUMAN	A : Q9UPZ9 B : P20794	A,B : Q55FJ6	A,B : P32581	A,B : B3WFY8 P90932 (=B3WFY8)	A,B : Q9VL64	A : Q9JKV2 B : Q04859
CMGC	RCK	MOK	MOK_HUMAN	C : Q9UQ07
CMGC	SRPK	SRPK	SRPK1_HUMAN SRPK2_HUMAN SRPK3_HUMAN	A : Q96SB4 B : P78362 C : Q9UPE1	A,B,C : Q86A12	A,B,C : Q03656		A,B,C : A1ZA05 (C4JC89 C5WLP3=isoform)	A,B,C : O70551
CMGC	unique						Q20643
CMGC	CDK	CDK-DD1			Q54Y06 Q54D75 Q556J6
CMGC	CDK	CMGC-Unique				P43568
CMGC	MAPK	Mapk-unique					Q17642 Q19243 Q9XTI6
			CDKL1 CDKL4 assigned to
			ENSP00000378476

## Sheet: Inparanoid CMGC
Results of INPARANOID 6.1 (inparanoid6.sbc.su.se/) (may 2009)
Group Manning	Family Manning	Kinase identifier	ID_Uniprot human	Acnumber Uniprot human	DICTY	SCER	CELE	DMEL	MMUS
CMGC	CDK	CRK7	CD2L5_HUMAN CD2L7_HUMAN	A : Q14004 B : Q9NYV4	DDB0229428 (A,B) DDB0217274 (A,B)	YKL139W (A,B)	WBGene00007135 (A,B)	Fbpp0078014 (A,B)	Q69ZA1 Cdc2l5 (A) NP_081228 (B)
CMGC	CDK	CDC2	CDC2_HUMAN	P06493		---	WBGene00000405	Fbpp0079641	P11440 Cdc2a
CMGC	CDK	CDK10	CDK10_HUMAN	Q15131				Fbpp0087515	Q3UMM4 Cdk10
CMGC	CDK	CDK4	CDK4_HUMAN CDK6_HUMAN	A : P11802 B : Q00534				Fbpp0086250 (A,B)	P30285 Cdk4 (A) Q64261 Cdk6 (B)
CMGC	CDK	CDK5	CDK5_HUMAN	Q00535			WBGene00000407	FBpp0086483	P49615 Cdk5
CMGC	CDK	CDK7	CDK7_HUMAN	P50613	DDB0191429	YDL108W	WBGene00000408	FBpp0070723	Q03147 Cdk7
CMGC	CDK	CDK8	CDK8_HUMAN	P49336	DDB0191261	YPL042C	WBGene00000409	FBpp0076098	---
CMGC	CDK	CDK9	CDK9_HUMAN	P50750			WBGene00000410	FBpp0071848	Q99J95 Cdk9
CMGC	CDK	PCTAIRE	PCTK1_HUMAN PCTK2_HUMAN PCTK3_HUMAN	A : Q00536 B : Q00537 C : Q07002			WBGene00003961 (A,B,C)		Q04735 Pctk1 (A) Q8K0D0 Pctk2 (B) Q04899 Pctk3 ( C )
CMGC	CDK	PFTAIRE	PFTK1_HUMAN PFTK2_HUMAN	D : O94921 E : Q96Q40			---	Fbpp0110225 (D)	O35495 Pftk1 (D)
CMGC	CDKL	CDKL	CDKL1_HUMAN CDKL2_HUMAN CDKL3_HUMAN CDKL4_HUMAN CDKL5_HUMAN	A : Q00532 B : Q92772 C : Q8IVW4 D : Q5MAI5 E : O76039			WBGene00012779 (D)	Fbpp0078764 (D)	Q9QUK0 Cdkl2 (B) Q8BLF2 Cdkl3 (C) Q3TZA2 Cdkl4 (D) Q3UTQ8 Cdkl5 (E)
CMGC	CLK	CLK	CLK1_HUMAN CLK2_HUMAN CLK3_HUMAN CLK4_HUMAN	A : P49759 B : P49760 C : P49761 D : Q9HAZ1	DDB0230105 (A,B,C,D) DDB0229424 (A,B,C,D) DDB0186902 (A,B,C,D)	YLL019C (A,B,C,D)	WBGene00006517 (A,B,C,D)	FBpp0099604 (A,B,C,D)	P22518 Clk1 (A) O35491 Clk2 (B) O35492 Clk3 (C) O35493 Clk4 (D)
CMGC	DYRK	DYRK1	DYR1A_HUMAN DYR1B_HUMAN	A : Q13627 B : Q9Y463	DDB0229429 (A) DDB0229429 (B)		WBGene00003149 (A) WBGene00003149 (B)	FBpp0074315 (A)	Q61214 Dyrk1a (A) Q9Z188 Dyrk1b (B)
CMGC	DYRK	DYRK2	DYRK2_HUMAN DYRK3_HUMAN DYRK4_HUMAN	A : Q92630 B : O43781 C : Q9NR20	DDB0230102 (A,B,C)		WBGene00003150 (A,B)	Fbpp00998170 (A,B,C)	Dyrk2 NP_001014412 (A) Dyrk3 NP_663483 (B) Dyrk4 NP_997093 (C)
CMGC	DYRK	HIPK	HIPK1_HUMAN HIPK2_HUMAN HIPK3_HUMAN HIPK4_HUMAN	A : Q86Z02 B : Q9H2X6 C : Q9H422 D : Q8NE63	---	YJL141C (B,C)	WBGene00001994 (A,B,C)	Fbpp0072451 (A,B,C)	O88904 Hipk1 (A) Q9QZR5 Hipk2 (B) Q9ERH7 Hipk3 (C) Hipk4 NP_001028487 (D)
CMGC	DYRK	PRP4	PRP4B_HUMAN	Q13523	DDB0216281		WBGene00004186	FBpp0072427	Q61136 Prpf4b
CMGC	GSK	GSK	GSK3A_HUMAN GSK3B_HUMAN	A : P49840 B : P49841	DDB0185150 (A,B)	YDL079C (A,B)	WBGene00001746 (A,B)	Fbpp0110334 (A,B)	Q9WV60 Gsk3b (B)
CMGC	MAPK	ERK1	MK01_HUMAN MK03_HUMAN	A : P28482 B : P27361	DDB0201635 (A,B)	YBL016W (A,B) YGR040W (A,B)	WBGene00003401 (A,B)	---	P63085 Mapk1 (A) Q63844 Mapk3 (B)
CMGC	MAPK	ERK3	MK04_HUMAN MK06_HUMAN	C : P31152 D : Q16659					Q6P5G0 Mapk4 (C) Q61532 Mapk6 (D)
CMGC	MAPK	ERK7	MK07_HUMAN	E : Q13164	---	YHR030C (E) YKL161C (E)	---	---	Q9WVS8 Mapk7 (E)
CMGC	MAPK	Jnk	MK08_HUMAN MK09_HUMAN MK10_HUMAN	A : P45983 B : P45984 C : P53779			WBGene00002178 (A,B,C)	Fbpp0079676 (A,B,C)	Q9WTU6 Mapk9 (B) Q61831 Mapk10 (C)
CMGC	MAPK	p38	MK11_HUMAN MK12_HUMAN MK13_HUMAN MK14_HUMAN	A : Q15759 B : P53778 C : O15264 D : Q16539		YLR113W (B,C,D)	WBGene00004055 (A,D)	Fbpp0080111 (A,D) Fbpp0083965 (B,D)	Q9WUI1 Mapk11 (B) Q9Z1B7 Mapk13 (C) P47811 Mapk14 (D)
CMGC	MAPK	nmo/NLK	NLK_HUMAN	Q9UBE8			WBGene00003048	FBpp0076473	O54949 Nlk
CMGC	RCK	MAK	ICK_HUMAN MAK_HUMAN	A : Q9UPZ9 B : P20794	DDB0229430 (A,B)	YJL106W (A,B)	WBGene00001121 (A,B)	---	Q9JKV2 Ick (A) Q04859 Mak (B)
CMGC	RCK	MOK	MOK_HUMAN	C : Q9UQ07					Q9WVS4 Rage (C)
CMGC	SRPK	SRPK	SRPK1_HUMAN SRPK2_HUMAN SRPK3_HUMAN	A : Q96SB4 B : P78362 C : Q9UPE1	DDB0230135 (A,B,C)	YMR216C (A,B,C)	WBGene00004980 (A,B,C)	Fbpp0086515 (A,B,C)	O70551 Srpk1 (A) O54781 Srpk2 (B) Q9Z0G2 Srpk3 (C)
CMGC	unique						Q20643
CMGC	CDK	CDK-DD1			Q54Y06 Q54D75 Q556J6
CMGC	CDK	CMGC-Unique				P43568
CMGC	MAPK	Mapk-unique					Q17642 Q19243 Q9XTI6

## Sheet: OrthoMCL CMGC
Results of OrthoMCL 3 (orthomcl.org) (mai 2009)
Group Manning	Family Manning	Kinase identifier	ID_Uniprot human	Acnumber Uniprot human	DICTY	SCER	CELE	DMEL	MMUS
CMGC	CDK	CRK7	CD2L5_HUMAN CD2L7_HUMAN	A : Q14004 B : Q9NYV4	A B (2) ddis|cdk9-1 ddis|cdk9-2	A B sce|YKL139W	A B cel|WBGene00007135	A B dmel|FBpp0078013	A B (2) mmus|ENSMUSP00000103162 mmu|ENSMUSP00000036013
CMGC	CDK	CDC2	CDC2_HUMAN	P06493	ddis|cdk1 ddis|cdk5	sce|YBR160W	cel|WBGene00000405 cel|WBGene00000407	dmel|FBpp0289675 (cd2c) dmel|FBpp0086483 (cdk5) dmel|FBpp0079641 (cdk1)	mmu|ENSMUSP00000020099 (cdk1) mmu|ENSMUSP00000026416 (cdk2) mmu|ENSMUSP00000030814 (cdk5) mmu|ENSMUSP00000065737 (cdk3)
CMGC	CDK	CDK10	CDK10_HUMAN	Q15131	ddi|DDB0229427			dmel|FBpp0087515	mmu|ENSMUSP00000045527
CMGC	CDK	CDK4	CDK4_HUMAN CDK6_HUMAN	A : P11802 B : Q00534			A B cel|WBGene00000406	A B dmel|FBpp0086249	A B (2) mmu|ENSMUSP00000006911 mmu|ENSMUSP00000037925
CMGC	CDK	CDK5	CDK5_HUMAN	Q00535	ddis|cdk1 ddis|cdk5	sce|YBR160W	cel|WBGene00000405 cel|WBGene00000407	dmel|FBpp0289675 (cd2c) dmel|FBpp0086483 (cdk5) dmel|FBpp0079641 (cdk1)	mmu|ENSMUSP00000020099 (cdk1) mmu|ENSMUSP00000026416 (cdk2) mmu|ENSMUSP00000030814 (cdk5) mmu|ENSMUSP00000065737 (cdk3)
CMGC	CDK	CDK7	CDK7_HUMAN	P50613	ddi|DDB0191429	sce|YDL108W	cel|WBGene00000408	dmel|FBpp0070723	mmu|ENSMUSP00000088845
CMGC	CDK	CDK8	CDK8_HUMAN	P49336	ddis|cdk8	sce|YPL042C	cel|WBGene00000409	dmel|FBpp0076098	mmu|ENSMUSP00000031640 (cdk8) mmu|ENSMUSP00000040936 (cdk19)
CMGC	CDK	CDK9	CDK9_HUMAN	P50750		sce|YPR161C	cel|WBGene00000410	dmel|FBpp0071848	mmu|ENSMUSP00000009699
CMGC	CDK	PCTAIRE	PCTK1_HUMAN PCTK2_HUMAN PCTK3_HUMAN	A : Q00536 B : Q00537 C : Q07002			A B C Cele|WBGene00003961		A B C Mmus|ENSMUSP00000027697 mmus|ENSMUSP00000033380 Mmus|ENSMUSP00000070355
CMGC	CDK	PFTAIRE	PFTK1_HUMAN PFTK2_HUMAN	D : O94921 E : Q96Q40			D E Cele|WBGene00022519	D E Dmel|FBpp0072991	D E Mmus|ENSMUSP00000030763 Mmus|ENSMUSP00000109886
CMGC	CDKL	CDKL	CDKL1_HUMAN CDKL2_HUMAN CDKL3_HUMAN CDKL4_HUMAN CDKL5_HUMAN	A : Q00532 B : Q92772 C : Q8IVW4 D : Q5MAI5 E : O76039			A B D E cel|WBGene00012779	A B D E dmel|FBpp0078764	A B D E(4) mmu|ENSMUSP00000021377 (cdkl1) mmu|ENSMUSP00000084199 (cdkl5) mmu|ENSMUSP00000084342 (cdkl4) mmu|ENSMUSP00000083732 (cdkl2) C mmu|ENSMUSP00000064315
CMGC	CLK	CLK	CLK1_HUMAN CLK2_HUMAN CLK3_HUMAN CLK4_HUMAN	A : P49759 B : P49760 C : P49761 D : Q9HAZ1	A B C D ddis|clkA	A B C D Scer|YLL019C	A B C D cele|WBGene00006517	A B C D Dmel|FBpp0289029	A B C D Mmus|ENSMUSP00000113861 mmus|ENSMUSP00000034868 mmus|ENSMUSP00000067341 mmus|ENSMUSP00000090820
CMGC	DYRK	DYRK1	DYR1A_HUMAN DYR1B_HUMAN	A : Q13627 B : Q9Y463	A B ddis|dyrk1 ddis|yakA		A B cel|WBGene00003149	A B dmel|FBpp0289737	A B Mmu|ENSMUSP00000002483 mmus|ENSMUSP00000113660
CMGC	DYRK	DYRK2	DYRK2_HUMAN DYRK3_HUMAN DYRK4_HUMAN	A : Q92630 B : O43781 C : Q9NR20	A B C ddis|dyrk2		A B C Cele|WBGene00003150	A B C Dmel|FBpp0099820 dmel|FBpp0099870	A B C Mmus|ENSMUSP00000004281 mmus|ENSMUSP00000016670 mmus|ENSMUSP00000077606
CMGC	DYRK	HIPK	HIPK1_HUMAN HIPK2_HUMAN HIPK3_HUMAN HIPK4_HUMAN	A : Q86Z02 B : Q9H2X6 C : Q9H422 D : Q8NE63	---	---	A B C Cele|WBGene00001994	A B C Dmel|FBpp0072450	A B C Mmus|ENSMUSP00000113998 (hipk1) mmus|ENSMUSP00000045457 (hipk2) mmus|ENSMUSP00000106754 (hipk3) D mmus|ENSMUSP00000103990 (hipk4)
CMGC	DYRK	PRP4	PRP4B_HUMAN	Q13523	ddi|DDB0216281		cel|WBGene00004186	dme|CG7028-PA	mmu|ENSMUSP00000021850
CMGC	GSK	GSK	GSK3A_HUMAN GSK3B_HUMAN	A : P49840 B : P49841	A B Ddis|glkA ddis|gskA	A B Scer|YMR139W scer|YDL079C	A B Cele|WBGene00001746	A B Dmel|FBpp0070454 dmel|FBpp0085145	A B Mmus|ENSMUSP00000110398 mmus|ENSMUSP00000071654
CMGC	MAPK	ERK1	MK01_HUMAN MK03_HUMAN	A : P28482 B : P27361	A B ddis|erkA	A B Scer|YBL016W	A B cele|WBGene00003401	A B Dmel|FBpp0112422	A B mmus|ENSMUSP00000078087 (mk07) mmus|ENSMUSP00000023462 (mk01) mmus|ENSMUSP00000101969 (mk03)
CMGC	MAPK	ERK3	MK04_HUMAN MK06_HUMAN	C : P31152 D : Q16659					A mmus|ENSMUSP00000089462 B mmus|ENSMUSP00000040315
CMGC	MAPK	ERK7	MK07_HUMAN	E : Q13164	ddis|erkA	Scer|YBL016W	cele|WBGene00003401	Dmel|FBpp0112422	mmus|ENSMUSP00000078087 (mk07) mmus|ENSMUSP00000023462 (mk01) mmus|ENSMUSP00000101969 (mk03)
CMGC	MAPK	Jnk	MK08_HUMAN MK09_HUMAN MK10_HUMAN	A : P45983 B : P45984 C : P53779			A B C cele|WBGene00002178	A B C dmel|FBpp0079676	A B C (3) mmus|ENSMUSP00000107575 mmus|ENSMUSP00000108469 Mmus|ENSMUSP00000020634
CMGC	MAPK	p38	MK11_HUMAN MK12_HUMAN MK13_HUMAN MK14_HUMAN	A : Q15759 B : P53778 C : O15264 D : Q16539		A C D scer|YLR113W	A C D Cele|WBGene00004055	A C D Dmel|FBpp0083965 dmel|FBpp0080111	A C D Mmus|ENSMUSP00000061958 (mk14) mmus|ENSMUSP00000004986 (mk13) mmus|ENSMUSP00000086204 (mk11) B mmus|ENSMUSP00000086207
CMGC	MAPK	nmo/NLK	NLK_HUMAN	Q9UBE8			cel|WBGene00003048	dmel|FBpp0076476	mmu|ENSMUSP00000017520
CMGC	RCK	MAK	ICK_HUMAN MAK_HUMAN	A : Q9UPZ9 B : P20794	A B ddis|DDB_G0268078	A B sce|YJL106W	A B cel|WBGene00001121	A B dmel|FBpp0289242	A B (2) mmus|ENSMUSP00000112961 mmu|ENSMUSP00000021792
CMGC	RCK	MOK	MOK_HUMAN	C : Q9UQ07					mmu|ENSMUSP00000021701
CMGC	SRPK	SRPK	SRPK1_HUMAN SRPK2_HUMAN SRPK3_HUMAN	A : Q96SB4 B : P78362 C : Q9UPE1	A B C ddis|sky1	A B C sce|YMR216C	A B C cel|WBGene00004980	A B C Dmel|FBpp0078148	A B C (3) mmu|ENSMUSP00000002081 mmu|ENSMUSP00000004987 mmu|ENSMUSP00000085734
CMGC	unique						Q20643
CMGC	CDK	CDK-DD1			Q54Y06 Q54D75 Q556J6
CMGC	CDK	CMGC-Unique				P43568
CMGC	MAPK	Mapk-unique					Q17642 Q19243 Q9XTI6

[truncated: 3 more sheets: OMA CMGC, Ensembl CMGC, EggNOG CMGC]
